# Supplementary material for: Overexpression of Eimeria tenella Rhoptry Kinase 2 Induces Early Production of Schizonts
Source: Microbiol Spectr. 2023 Jun 1;11(4):e00137-23. doi: 10.1128/spectrum.00137-23 (PMC10434272; doi:10.1128/spectrum.00137-23)
Supplement: Supplemental file 2 — Supplemental material. Download spectrum.00137-23-s0002.xlsx, XLSX file, 0.06 MB [file spectrum.00137-23-s0002.xlsx]

## Sheet: Table S1
Table S1: RNA-seq transcriptome analysis of CLEC213 cells transfected with EtROP2
			Counts								Normalized counts
Id	ID	biotype	pcDNA-EGFP-1	pcDNA-EGFP-2	pcDNA-EGFP-3	pcDNA-EGFP-4	pcDNA-EtROP2-YFP-Flag-1	pcDNA-EtROP2-YFP-Flag-2	pcDNA-EtROP2-YFP-Flag-3	pcDNA-EtROP2-YFP-Flag-4	norm.pcDNA-EGFP-1	norm.pcDNA-EGFP-2	norm.pcDNA-EGFP-3	norm.pcDNA-EGFP-4	norm.pcDNA-EtROP2-YFP-Flag-1	norm.pcDNA-EtROP2-YFP-Flag-2	norm.pcDNA-EtROP2-YFP-Flag-3	norm.pcDNA-EtROP2-YFP-Flag-4	baseMean	pcDNA-EGFP	pcDNA-EtROP2-YFP-Flag	FC	log2FoldChange	stat	pvalue	padj	dispGeneEst	dispFit	dispMAP	dispersion	betaConv	maxCooks	outlier
gene:ENSGALG00000054138	gene:ENSGALG00000054138	protein_coding	13	8	12	4	171	183	123	231	11	8	11	4	205	180	126	224	96.29	8	184	21.028	4.394	12.832	1.08342792505359e-37	1.53770925402856e-33	0.0516080645736689	0.0591936319412617	0.0552789364926747	0.0552789364926747	TRUE	0.257124989681976	No
gene:ENSGALG00000028037	gene:ENSGALG00000028037	protein_coding	288	316	294	278	944	993	741	1107	252	325	263	288	1134	979	760	1073	634.19	282	986	3.501	1.808	11.29	1.4684812695892e-29	1.04210773296397e-25	0.0201322120092593	0.0271014736996835	0.0224062559678976	0.0224062559678976	TRUE	0.286530547222642	No
gene:ENSGALG00000016580	gene:ENSGALG00000016580	protein_coding	9	8	3	2	187	142	83	170	8	8	3	2	225	140	85	165	79.42	5	154	29.349	4.875	10.591	3.26856182701889e-26	1.54635660036264e-22	0.161122949388665	0.0672289138923781	0.108899957387344	0.108899957387344	TRUE	0.0850374201179345	No
gene:ENSGALG00000009003	gene:ENSGALG00000009003	protein_coding	5	3	11	1	87	113	126	72	4	3	10	1	105	111	129	70	54.15	4	104	22.022	4.461	9.837	7.80474425575791e-23	2.7693183805493e-19	0.09611834062056	0.0886334523312546	0.0912183837906607	0.0912183837906607	TRUE	0.898113886759114	No
gene:ENSGALG00000020905	gene:ENSGALG00000020905	protein_coding	4	4	7	4	70	52	71	50	3	4	6	4	84	51	73	48	34.33	4	64	14.152	3.823	8.514	1.67408227606832e-17	3.96004162403962e-14	1e-08	0.127485115399033	0.0799915301451013	0.0799915301451013	TRUE	0.0934957090055604	No
gene:ENSGALG00000036079	gene:ENSGALG00000036079	protein_coding	1	2	0	1	69	92	142	66	1	2	0	1	83	91	146	64	48.39	1	96	100.185	6.647	8.371	5.72117552596644e-17	1.16000920342917e-13	1e-08	0.0966499650556055	0.101952083280604	0.101952083280604	TRUE	0.294738502158793	No
gene:ENSGALG00000016867	gene:ENSGALG00000016867	protein_coding	15	18	34	11	122	105	73	115	13	19	30	11	147	104	75	111	63.73	18	109	5.907	2.562	7.33	2.30626153256035e-13	4.09159624145364e-10	0.0939033634743194	0.0785235809703887	0.0867140546474844	0.0867140546474844	TRUE	0.348575859125809	No
gene:ENSGALG00000021843	gene:ENSGALG00000021843	protein_coding	1205	913	1110	985	1773	1922	2441	1663	1053	939	994	1020	2131	1896	2502	1611	1518.15	1002	2035	2.031	1.022	6.999	2.58534369554072e-12	4.07708700786772e-09	0.0173207276981012	0.0237564823576247	0.0197756029897157	0.0197756029897157	TRUE	0.166350973889923	No
gene:ENSGALG00000003193	gene:ENSGALG00000003193	protein_coding	5	5	10	10	107	86	127	24	4	5	9	10	129	85	130	23	49.46	7	92	12.751	3.673	6.746	1.52194953764173e-11	2.16010297877491e-08	0.308283231113774	0.0950265770595954	0.212539143227922	0.212539143227922	TRUE	0.325903837666135	No
gene:ENSGALG00000009446	gene:ENSGALG00000009446	protein_coding	22	28	29	39	168	105	84	157	19	29	26	40	202	104	86	152	82.25	28	136	4.768	2.253	6.683	2.34750247169924e-11	2.89429770272398e-08	0.104849135329655	0.0656516220665653	0.088599539216263	0.088599539216263	TRUE	0.163470415449129	No
gene:ENSGALG00000013971	gene:ENSGALG00000013971	protein_coding	261	329	260	321	706	739	528	698	228	338	233	332	848	729	541	676	490.79	283	698	2.472	1.306	6.677	2.44709169539123e-11	2.89429770272398e-08	0.0362815908680299	0.0287800739439482	0.0343014509120076	0.0343014509120076	TRUE	0.133956689489151	No
gene:ENSGALG00000015388	gene:ENSGALG00000015388	protein_coding	11	18	29	15	69	62	62	93	10	19	26	16	83	61	64	90	45.92	18	74	4.276	2.096	6.29	3.17295174741186e-10	3.21669315364404e-07	0.0474493977245592	0.100702916711141	0.072220518591113	0.072220518591113	TRUE	0.416547021951185	No
gene:ENSGALG00000001857	gene:ENSGALG00000001857	protein_coding	22	22	44	13	90	90	76	126	19	23	39	13	108	89	78	122	61.45	24	99	4.167	2.059	6.24	4.36814014458652e-10	4.13313420480776e-07	0.0785270204758069	0.0806468769070007	0.0792721096442983	0.0792721096442983	TRUE	0.664946589282725	No
gene:ENSGALG00000042679	gene:ENSGALG00000042679	protein_coding	30	55	29	54	143	109	200	296	26	57	26	56	172	108	205	287	116.97	41	193	4.708	2.235	6.209	5.31959542712573e-10	4.67184683665379e-07	0.155649499801109	0.0525035492447498	0.11010119702894	0.11010119702894	TRUE	0.115259594380049	No
gene:ENSGALG00000003473	gene:ENSGALG00000003473	protein_coding	3	6	3	2	36	24	41	24	3	6	3	2	43	24	42	23	18.22	4	33	9.826	3.297	5.898	3.68088408506991e-09	2.90237710107762e-06	1e-08	0.221325527409422	0.141967772977722	0.141967772977722	TRUE	0.194018120828691	No
gene:ENSGALG00000050002	gene:ENSGALG00000050002	protein_coding	286	232	212	164	386	414	353	520	250	239	190	170	464	408	362	504	323.25	212	434	2.047	1.034	5.857	4.71944484291169e-09	3.52542529765503e-06	0.0231710773621319	0.032627758872316	0.0264813577779943	0.0264813577779943	TRUE	0.175558986217107	No
gene:ENSGALG00000007596	gene:ENSGALG00000007596	protein_coding	45	32	29	28	67	78	81	98	39	33	26	29	81	77	83	95	57.83	32	84	2.635	1.398	5.832	5.4747688098731e-09	3.70016160564423e-06	1e-08	0.0843618746712447	0.0339644224981515	0.0339644224981515	TRUE	0.19472190031013	No
gene:ENSGALG00000009433	gene:ENSGALG00000009433	protein_coding	4679	3459	6277	3137	9670	10440	10177	6902	4090	3558	5619	3248	11620	10297	10431	6687	6943.71	4129	9759	2.363	1.241	5.836	5.34418326475031e-09	3.70016160564423e-06	0.0561538143098283	0.0218813125245724	0.0432711732035994	0.0432711732035994	TRUE	0.720399508346351	No
gene:ENSGALG00000041025	gene:ENSGALG00000041025	protein_coding	10	9	23	12	31	58	62	90	9	9	21	12	37	57	64	87	37.03	13	61	4.804	2.264	5.664	1.47733439660954e-08	9.00220470163455e-06	0.0983951648756402	0.119754421528236	0.107703026531693	0.107703026531693	TRUE	0.208732481836505	No
gene:ENSGALG00000052980	gene:ENSGALG00000052980	protein_coding	13	18	29	9	53	87	53	63	11	19	26	9	64	86	54	61	41.25	16	66	4.052	2.019	5.647	1.62972748899667e-08	9.25228890053187e-06	0.0635397653981779	0.109677086612637	0.0856637462081689	0.0856637462081689	TRUE	0.847094082393754	No
gene:ENSGALG00000040360	gene:ENSGALG00000040360	protein_coding	474	583	275	741	1273	1577	1623	1320	414	600	246	767	1530	1555	1664	1279	1006.86	507	1507	2.975	1.573	5.576	2.46043221823152e-08	1.34311209512923e-05	0.114210776268255	0.024975157386893	0.0751628398162395	0.0751628398162395	TRUE	0.831323060832997	No
gene:ENSGALG00000026948	gene:ENSGALG00000026948	protein_coding	18	10	17	6	41	45	40	62	16	10	15	6	49	44	41	60	30.27	12	48	4.056	2.02	5.567	2.58504712256572e-08	1.35887310409538e-05	0.0165379901297915	0.141714511299788	0.0759994241359022	0.0759994241359022	TRUE	0.382611362207209	No
gene:ENSGALG00000027219	gene:ENSGALG00000027219	protein_coding	57	49	2	55	692	1117	1671	435	50	50	2	57	832	1102	1713	421	528.3	40	1017	25.608	4.679	5.401	6.61902208107197e-08	3.16987837004742e-05	0.708396828499868	0.0282530389033334	0.309179616049876	0.708396828499868	TRUE	0.189758729405559	No
gene:ENSGALG00000041280	gene:ENSGALG00000041280	protein_coding	16	38	24	24	70	92	70	73	14	39	21	25	84	91	72	71	52.09	25	80	3.217	1.686	5.384	7.27804824049342e-08	3.33217221539752e-05	0.0470715906253287	0.0912979054980673	0.068217850311413	0.068217850311413	TRUE	0.891809357766174	No
gene:ENSGALG00000010152	gene:ENSGALG00000010152	protein_coding	39	21	26	22	71	67	67	164	34	22	23	23	85	66	69	159	60.09	26	95	3.717	1.894	5.34	9.2925589511243e-08	4.07734515258171e-05	0.105957298781233	0.0819899579026881	0.0966592275648301	0.0966592275648301	TRUE	2.04357642894745	No
gene:ENSGALG00000028207	gene:ENSGALG00000028207	protein_coding	11	5	15	6	45	26	86	43	10	5	13	6	54	26	88	42	30.49	8	52	6.026	2.591	5.306	1.12123787527e-07	4.6805085775609e-05	0.181284930193751	0.14084759476556	0.164137429430728	0.164137429430728	TRUE	0.201096360442435	No
gene:ENSGALG00000007680	gene:ENSGALG00000007680	protein_coding	74	61	72	76	125	123	139	237	65	63	64	79	150	121	142	230	114.27	68	161	2.383	1.253	5.21	1.89259517868523e-07	7.46155649196651e-05	0.040790763566457	0.0532397310895334	0.0452305186284506	0.0452305186284506	TRUE	0.889660258403101	No
gene:ENSGALG00000027571	gene:ENSGALG00000027571	protein_coding	31	27	36	28	56	67	60	81	27	28	32	29	67	66	61	78	48.68	29	68	2.355	1.236	5.06	4.18818619637485e-07	0.000152417760731149	1e-08	0.0962005718758224	0.0332369672942769	0.0332369672942769	TRUE	0.0927531508747098	No
gene:ENSGALG00000045085	gene:ENSGALG00000045085	protein_coding	59	58	43	58	96	98	110	118	52	60	38	60	115	97	113	114	81.11	52	110	2.1	1.07	5.01	5.45038018117992e-07	0.000193393114778717	0.00343649656441369	0.0662767877267707	0.0299555520680462	0.0299555520680462	TRUE	0.280546110954295	No
gene:ENSGALG00000036111	gene:ENSGALG00000036111	protein_coding	46	62	47	35	123	123	74	194	40	64	42	36	148	121	76	188	89.4	46	133	2.928	1.55	4.957	7.16727720964871e-07	0.000248110159601327	0.0910798657341037	0.0621092918616124	0.0795059278876994	0.0795059278876994	TRUE	0.118534378907336	No
gene:ENSGALG00000009902	gene:ENSGALG00000009902	protein_coding	47	40	48	17	103	99	71	184	41	41	43	18	124	98	73	178	76.91	36	118	3.3	1.722	4.897	9.75104366767149e-07	0.000329515625655384	0.125435678837517	0.0687306156349684	0.101105590864022	0.101105590864022	TRUE	0.234109028067106	No
gene:ENSGALG00000013720	gene:ENSGALG00000013720	protein_coding	60	86	71	80	107	134	177	153	52	88	64	83	129	132	181	148	109.71	72	148	2.065	1.046	4.632	3.62591339540933e-06	0.00108312408352334	0.0287820079464698	0.0545653605999504	0.0387652355488947	0.0387652355488947	TRUE	0.315023092022038	No
gene:ENSGALG00000011696	gene:ENSGALG00000011696	protein_coding	12	12	17	11	35	31	34	42	10	12	15	11	42	31	35	41	24.7	12	37	2.989	1.579	4.54	5.63322447658218e-06	0.00156769323521825	1e-08	0.168851049934972	0.0636110860402038	0.0636110860402038	TRUE	0.110966031239748	No
gene:ENSGALG00000012747	gene:ENSGALG00000012747	protein_coding	125	146	85	92	196	249	165	251	109	150	76	95	236	246	169	243	165.52	108	224	2.077	1.055	4.522	6.12851537816696e-06	0.0016716335378469	0.0466412900306855	0.0433677767472422	0.0454759185097694	0.0454759185097694	TRUE	0.691022102167292	No
gene:ENSGALG00000030710	gene:ENSGALG00000030710	protein_coding	18	16	28	8	63	51	37	55	16	16	25	8	76	50	38	53	35.34	16	54	3.284	1.715	4.516	6.29974248751596e-06	0.0016716335378469	0.08018527619479	0.124438395276714	0.10000413379256	0.10000413379256	TRUE	0.36599262319528	No
gene:ENSGALG00000052396	gene:ENSGALG00000052396	protein_coding	53	60	54	92	112	120	145	162	46	62	48	95	135	118	149	157	101.27	63	140	2.23	1.157	4.499	6.82146060412581e-06	0.00176030891553377	0.0485728375799507	0.0573336159880996	0.0521664269288318	0.0521664269288318	TRUE	1.03483844935793	No
gene:ENSGALG00000005332	gene:ENSGALG00000005332	protein_coding	66	80	83	51	112	104	162	145	58	82	74	53	135	103	166	140	101.35	67	136	2.036	1.026	4.443	8.86577059242022e-06	0.0022469978931825	0.0297064824935281	0.0573062490991058	0.040195126771233	0.040195126771233	TRUE	0.188887633755116	No
gene:ENSGALG00000045814	gene:ENSGALG00000045814	protein_coding	31	20	22	5	62	68	44	62	27	21	20	5	75	67	45	60	39.91	18	62	3.373	1.754	4.41	1.03521353337705e-05	0.00253323891021042	0.123698392882926	0.112647250526443	0.11736592237563	0.11736592237563	TRUE	1.00839756735747	No
gene:ENSGALG00000011046	gene:ENSGALG00000011046	protein_coding	21	33	43	33	59	71	63	98	18	34	38	34	71	70	65	95	53.18	31	75	2.414	1.272	4.4	1.08257473662237e-05	0.00260423444692903	0.0344447123159141	0.0898720732738894	0.0579533657742353	0.0579533657742353	TRUE	0.57935298890669	No
gene:ENSGALG00000026584	gene:ENSGALG00000026584	protein_coding	9	13	11	13	44	24	46	32	8	13	10	13	53	24	47	31	24.91	11	39	3.483	1.8	4.352	1.34728013631855e-05	0.00318699116246152	0.0682031883995902	0.167645891658542	0.107645421903918	0.107645421903918	TRUE	0.0911953500235074	No
gene:ENSGALG00000029621	gene:ENSGALG00000029621	protein_coding	36	38	31	29	68	71	73	54	31	39	28	30	82	70	75	52	50.9	32	70	2.172	1.119	4.287	1.80777664416961e-05	0.00413835063075795	1e-08	0.0929338365358765	0.043032072784176	0.043032072784176	TRUE	0.260513834029978	No
gene:ENSGALG00000001696	gene:ENSGALG00000001696	protein_coding	35	34	44	25	91	65	50	93	31	35	39	26	109	64	51	90	55.71	33	78	2.397	1.261	4.104	4.05387958146331e-05	0.00871768377268314	0.0586632290214977	0.0867599076430215	0.0694453126475624	0.0694453126475624	TRUE	0.132789050366619	No
gene:ENSGALG00000013575	gene:ENSGALG00000013575	protein_coding	5	6	2	4	18	27	51	7	4	6	2	4	22	27	52	7	15.47	4	27	6.561	2.714	3.961	7.46653705559023e-05	0.0145167890999989	0.355036802804708	0.25681287734105	0.314729191846798	0.314729191846798	TRUE	0.172084717813696	No
gene:ENSGALG00000009870	gene:ENSGALG00000009870	protein_coding	12	23	18	34	47	48	54	82	10	24	16	35	56	47	55	79	40.51	21	59	2.819	1.495	3.947	7.92640283336308e-05	0.0152026264072868	0.102808054090979	0.111294468063984	0.106612803877878	0.106612803877878	TRUE	1.05450128494486	No
gene:ENSGALG00000002015	gene:ENSGALG00000002015	protein_coding	7	6	14	5	22	24	22	30	6	6	13	5	26	24	23	29	16.47	8	26	3.361	1.749	3.926	8.64355514315991e-05	0.0161418392298511	1e-08	0.242631816404199	0.107051017338273	0.107051017338273	TRUE	0.641196291461301	No
gene:ENSGALG00000034960	gene:ENSGALG00000034960	protein_coding	3	4	4	5	2	110	66	6	3	4	4	5	2	108	68	6	24.98	4	46	11.966	3.581	3.879	0.000104865524786642	0.019081492221754	1.08894879095305	0.167200355563223	0.683483858206695	0.683483858206695	TRUE	0.12863580539038	No
gene:ENSGALG00000010721	gene:ENSGALG00000010721	protein_coding	20	25	31	16	39	46	58	46	17	26	28	17	47	45	59	45	35.47	22	49	2.241	1.164	3.828	0.000129055256877712	0.0217391530706349	1e-08	0.124072255083597	0.0563881880811423	0.0563881880811423	TRUE	0.206251711246875	No
gene:ENSGALG00000009705	gene:ENSGALG00000009705	protein_coding	36	70	88	57	111	120	107	139	31	72	79	59	133	118	110	135	92.17	60	124	2.059	1.042	3.807	0.000140796696253141	0.0227082671581912	0.0590996306301571	0.0608861791339076	0.0598603227395858	0.0598603227395858	TRUE	0.957979273710274	No
gene:ENSGALG00000011109	gene:ENSGALG00000011109	protein_coding	28	34	47	28	71	54	65	66	24	35	42	29	85	53	67	64	49.96	32	67	2.056	1.04	3.73	0.000191831905502593	0.026957131037607	0.024051536782184	0.0942865894330179	0.0522359934272259	0.0522359934272259	TRUE	0.287201375073293	No
gene:ENSGALG00000013414	gene:ENSGALG00000013414	protein_coding	185	154	255	118	186	280	590	379	162	158	228	122	224	276	605	367	267.77	168	368	2.194	1.134	3.693	0.000221971966942912	0.0297212087435919	0.126266145366105	0.0349629275177385	0.0862821841097608	0.0862821841097608	TRUE	0.609370854098148	No
gene:ENSGALG00000006563	gene:ENSGALG00000006563	protein_coding	80	145	72	124	195	210	169	221	70	149	64	128	234	207	173	214	155.09	103	207	2.018	1.013	3.635	0.000278001962028358	0.0342609465517615	0.0819695969261054	0.0448490967360633	0.0674112120119369	0.0674112120119369	TRUE	0.540014490153641	No
gene:ENSGALG00000012816	gene:ENSGALG00000012816	protein_coding	13	15	26	10	31	35	39	38	11	15	23	10	37	35	40	37	26.12	15	37	2.448	1.292	3.624	0.000289671921807326	0.0342609465517615	1e-08	0.160826893918658	0.0764799761348047	0.0764799761348047	TRUE	0.673253656250297	No
gene:ENSGALG00000012932	gene:ENSGALG00000012932	protein_coding	19	35	18	22	53	47	40	70	17	36	16	23	64	46	41	68	38.8	23	55	2.407	1.267	3.626	0.000287311653810595	0.0342609465517615	0.0658510417131162	0.115269406939335	0.0866953281429964	0.0866953281429964	TRUE	0.436753510805452	No
gene:ENSGALG00000049751	gene:ENSGALG00000049751	protein_coding	14	18	26	21	36	37	37	63	12	19	23	22	43	36	38	61	31.81	19	44	2.368	1.243	3.633	0.000280434757633862	0.0342609465517615	0.0350803123053929	0.135889676522762	0.0756061079449495	0.0756061079449495	TRUE	0.493170183320514	No
gene:ENSGALG00000044069	gene:ENSGALG00000044069	protein_coding	0	0	1	0	10	5	9	4	0	0	1	0	12	5	9	4	3.87	0	8	25.745	4.686	3.606	0.000311406125492474	0.0365271664389643	1e-08	0.963297194744011	0.553223193979137	0.553223193979137	TRUE	0.258410043133261	No
gene:ENSGALG00000016165	gene:ENSGALG00000016165	protein_coding	3	1	0	9	12	19	17	37	3	1	0	9	14	19	17	36	12.43	3	22	6.814	2.768	3.587	0.000334185397348711	0.0377154062315431	0.528230049032636	0.314581279462823	0.397841396850616	0.397841396850616	TRUE	2.13905414512944	No
gene:ENSGALG00000041043	gene:ENSGALG00000041043	protein_coding	0	0	0	1	6	7	5	8	0	0	0	1	7	7	5	8	3.5	0	7	23.284	4.541	3.575	0.000349630094026462	0.0387815372507636	1e-08	1.06138422253304	0.472823250809855	0.472823250809855	TRUE	0.407283873055416	No
gene:ENSGALG00000015662	gene:ENSGALG00000015662	protein_coding	10	6	7	8	24	35	17	16	9	6	6	8	29	35	17	16	15.72	7	24	3.258	1.704	3.558	0.000373705801666528	0.0408000495619464	1e-08	0.253146182328389	0.133827940018101	0.133827940018101	TRUE	0.136105073150371	No
gene:ENSGALG00000049414	gene:ENSGALG00000049414	protein_coding	1	1	1	0	17	13	6	4	1	1	1	0	20	13	6	4	5.76	1	11	15.107	3.917	3.538	0.000403695727294337	0.0430801011841243	1e-08	0.653983681651872	0.458279935752067	0.458279935752067	TRUE	0.153116169697692	No
gene:ENSGALG00000031360	gene:ENSGALG00000031360	protein_coding	4	5	7	4	19	16	11	22	3	5	6	4	23	16	11	21	11.28	4	18	3.727	1.898	3.517	0.000437219648226509	0.0456283710829327	1e-08	0.344318285801667	0.150295142460847	0.150295142460847	TRUE	0.187382817963721	No
gene:ENSGALG00000009448	gene:ENSGALG00000009448	protein_coding	5258	5357	6535	5412	9599	10042	9649	10580	4596	5510	5850	5604	11535	9904	9890	10251	7892.36	5390	10395	1.929	0.948	8.6	7.97709942998428e-18	2.26437944419534e-14	0.00779327403779678	0.0218182445448332	0.0115261838767512	0.0115261838767512	TRUE	0.120369295529104	No
gene:ENSGALG00000008956	gene:ENSGALG00000008956	protein_coding	1476	1269	1495	1250	2084	2154	1813	2450	1290	1305	1338	1294	2504	2124	1858	2374	1761.07	1307	2215	1.695	0.761	6.57	5.02978506221975e-11	5.49136456831422e-08	0.00762640259064231	0.0234254406555124	0.0122859220021218	0.0122859220021218	TRUE	0.142442701626444	No
gene:ENSGALG00000038265	gene:ENSGALG00000038265	protein_coding	494	418	487	366	661	658	626	735	432	430	436	379	794	649	642	712	559.21	419	699	1.666	0.737	6.201	5.59581457219153e-10	4.67184683665379e-07	0.00538834382652406	0.0278718458658275	0.011670640237395	0.011670640237395	TRUE	0.0967695582831328	No
gene:ENSGALG00000029968	gene:ENSGALG00000029968	protein_coding	343	372	347	381	527	720	511	674	300	383	311	394	633	710	524	653	488.46	347	630	1.819	0.863	5.696	1.22999020557641e-08	7.93511408533907e-06	0.0156179576179632	0.0288154181411019	0.0198406420389328	0.0198406420389328	TRUE	0.152432981027888	No
gene:ENSGALG00000011990	gene:ENSGALG00000011990	protein_coding	2835	2448	2254	2314	3256	3743	3187	3737	2478	2518	2018	2396	3913	3692	3267	3621	2987.62	2352	3623	1.54	0.623	5.659	1.52224979101831e-08	9.00220470163455e-06	0.00699640758158004	0.0225760982222405	0.011299503360696	0.011299503360696	TRUE	0.111580214855791	No
gene:ENSGALG00000004150	gene:ENSGALG00000004150	protein_coding	893	1091	1091	996	1451	1529	1564	1606	780	1122	977	1031	1744	1508	1603	1556	1290.16	978	1603	1.64	0.714	5.399	6.70022906372314e-08	3.16987837004742e-05	0.0118333918818016	0.0241805702751241	0.0159661679626317	0.0159661679626317	TRUE	0.22203032452565	No
gene:ENSGALG00000039583	gene:ENSGALG00000039583	protein_coding	1150	887	1082	946	1144	1330	1280	1309	1005	912	969	979	1375	1312	1312	1268	1141.53	966	1317	1.362	0.445	5.401	6.62880358990694e-08	3.16987837004742e-05	0.000400046341059338	0.024548260622126	0.00564361289628754	0.00564361289628754	TRUE	0.0167760054439669	No
gene:ENSGALG00000009492	gene:ENSGALG00000009492	protein_coding	2938	2952	2482	2396	3743	4115	3567	4287	2568	3036	2222	2481	4498	4059	3656	4154	3334.1	2577	4092	1.588	0.667	5.336	9.48019375996593e-08	4.07734515258171e-05	0.0118508966628352	0.0224493671264914	0.0147051390991157	0.0147051390991157	TRUE	0.174700070914637	No
gene:ENSGALG00000010325	gene:ENSGALG00000010325	protein_coding	7239	6528	7519	6341	7477	8711	8370	8317	6327	6714	6731	6566	8985	8591	8579	8058	7568.92	6584	8553	1.299	0.377	5.234	1.66147928907992e-07	6.73753587140324e-05	0.00121223331399674	0.0218379708877138	0.00486105502412117	0.00486105502412117	TRUE	0.0185866850282972	No
gene:ENSGALG00000015828	gene:ENSGALG00000015828	protein_coding	6237	6069	5860	6418	8288	9041	8008	8810	5451	6242	5246	6645	9959	8917	8208	8536	7400.58	5896	8905	1.51	0.595	5.121	3.03757259456868e-07	0.000116519642796522	0.00969520594311225	0.0218489201946081	0.0128264986899696	0.0128264986899696	TRUE	0.0892611506475511	No
gene:ENSGALG00000006372	gene:ENSGALG00000006372	protein_coding	6395	5889	6226	5311	6515	7265	7000	7955	5589	6057	5574	5499	7829	7165	7175	7707	6574.42	5680	7469	1.315	0.395	5.072	3.92981233687639e-07	0.000146778490782333	0.00188837898798036	0.0219107847918525	0.00567496731685356	0.00567496731685356	TRUE	0.0243474388333235	No
gene:ENSGALG00000015004	gene:ENSGALG00000015004	protein_coding	5124	4466	5089	5098	5375	6027	6463	7119	4478	4593	4556	5279	6459	5944	6624	6897	5603.9	4726	6481	1.371	0.456	4.761	1.93009325011442e-06	0.000622586670428954	0.00475213284587481	0.0220067599193317	0.00861891102814671	0.00861891102814671	TRUE	0.0752299005167435	No
gene:ENSGALG00000001021	gene:ENSGALG00000001021	protein_coding	733	717	550	525	1055	1037	858	1034	641	737	492	544	1268	1023	879	1002	823.23	604	1043	1.728	0.789	4.682	2.84018898340492e-06	0.000895795605365913	0.0265533571072562	0.0257823013793402	0.0259898033400837	0.0259898033400837	TRUE	0.261243393218926	No
gene:ENSGALG00000032366	gene:ENSGALG00000032366	protein_coding	3478	2868	3389	2708	3229	3790	3545	3785	3040	2950	3034	2804	3880	3738	3634	3667	3343.29	2957	3730	1.261	0.335	4.644	3.41735657460752e-06	0.00105440308398705	0.000716732982409552	0.0224463647695707	0.00468722988447613	0.00468722988447613	TRUE	0.0146908975068818	No
gene:ENSGALG00000013725	gene:ENSGALG00000013725	protein_coding	629	610	590	657	748	844	880	864	550	627	528	680	899	832	902	837	731.99	596	868	1.456	0.542	4.627	3.71821610017204e-06	0.00108312408352334	0.00601740881479442	0.0263339166155705	0.0117662040472542	0.0117662040472542	TRUE	0.105073838625944	No
gene:ENSGALG00000030802	gene:ENSGALG00000030802	protein_coding	89	118	137	95	190	177	179	207	78	121	123	98	228	175	183	201	150.88	105	197	1.873	0.905	4.625	3.73938421000801e-06	0.00108312408352334	0.0201041642780455	0.0455032412496236	0.0295823120730737	0.0295823120730737	TRUE	0.318464396293725	No
gene:ENSGALG00000011254	gene:ENSGALG00000011254	protein_coding	183	235	225	257	313	360	360	505	160	242	201	266	376	355	369	489	307.33	217	397	1.832	0.874	4.544	5.51590037871634e-06	0.00156574348150242	0.0303969188449863	0.0332115449297728	0.031997547993802	0.031997547993802	TRUE	0.354597521739883	No
gene:ENSGALG00000002631	gene:ENSGALG00000002631	protein_coding	63	51	88	70	96	118	119	157	55	52	79	72	115	116	122	152	95.58	64	126	1.956	0.968	4.514	6.36005150734395e-06	0.0016716335378469	0.0160441495721083	0.0594769251528731	0.0326725241106955	0.0326725241106955	TRUE	0.201491830758805	No
gene:ENSGALG00000000881	gene:ENSGALG00000000881	protein_coding	363	349	321	336	391	458	457	502	317	359	287	348	470	452	468	486	398.48	328	469	1.432	0.519	4.423	9.74406259209774e-06	0.00242627158543234	0.00226921538536646	0.0304997395456403	0.0106330315968708	0.0106330315968708	TRUE	0.0798308091459812	No
gene:ENSGALG00000016348	gene:ENSGALG00000016348	protein_coding	4699	5483	3121	4283	7198	7772	5988	10467	4107	5640	2794	4435	8649	7665	6138	10141	6196.08	4244	8148	1.92	0.941	4.29	1.78648117906465e-05	0.00413835063075795	0.0590832123031072	0.0219446232514265	0.0460794342581003	0.0460794342581003	TRUE	0.256232554267303	No
gene:ENSGALG00000033129	gene:ENSGALG00000033129	protein_coding	313	272	307	313	338	393	385	452	274	280	275	324	406	388	395	438	347.32	288	407	1.413	0.499	4.197	2.7022560632056e-05	0.00608779687382176	0.00172107170882068	0.0318465282722223	0.0106172830224974	0.0106172830224974	TRUE	0.0784597716316302	No
gene:ENSGALG00000003369	gene:ENSGALG00000003369	protein_coding	1417	1226	2099	1051	2208	2729	3523	1820	1238	1261	1879	1088	2653	2692	3611	1763	2023.24	1366	2680	1.96	0.971	4.187	2.82969606922171e-05	0.00627529317350995	0.0717126948740609	0.0231573674118345	0.051159968667497	0.051159968667497	TRUE	0.166250141288418	No
gene:ENSGALG00000005540	gene:ENSGALG00000005540	protein_coding	2296	2587	2175	2108	3385	3498	2673	3624	2007	2661	1947	2183	4068	3450	2740	3511	2820.73	2200	3442	1.565	0.646	4.17	3.04889710806967e-05	0.00665738410074352	0.022830946186946	0.0226482480569539	0.0227145874146939	0.0227145874146939	TRUE	0.24146642112267	No
gene:ENSGALG00000027757	gene:ENSGALG00000027757	protein_coding	2340	2161	2039	2266	2600	2836	2660	3728	2045	2223	1825	2346	3124	2797	2726	3612	2587.4	2110	3065	1.453	0.539	4.07	4.70042694535856e-05	0.00981075876992266	0.0138983599687861	0.022764725786085	0.0164523634370054	0.0164523634370054	TRUE	0.175965724385119	No
gene:ENSGALG00000003392	gene:ENSGALG00000003392	protein_coding	11900	10918	11961	10375	11511	13236	12144	13764	10401	11230	10708	10742	13832	13054	12447	13335	11968.74	10770	13167	1.223	0.29	4.031	5.56385552594175e-05	0.0114446089101002	0.00135611445529117	0.0216610196988802	0.00488743173984744	0.00488743173984744	TRUE	0.0165650341158742	No
gene:ENSGALG00000004881	gene:ENSGALG00000004881	protein_coding	7645	6862	6400	6428	7777	8524	7883	10667	6682	7058	5729	6656	9345	8407	8080	10335	7786.48	6531	9042	1.384	0.469	3.996	6.43582750669159e-05	0.0128653098313343	0.00987256902940148	0.021824521802803	0.0131213038237082	0.0131213038237082	TRUE	0.11345558030073	No
gene:ENSGALG00000033025	gene:ENSGALG00000033025	protein_coding	210	187	196	110	320	303	207	400	184	192	175	114	385	299	212	388	243.54	166	321	1.927	0.946	3.962	7.42471602091746e-05	0.0145167890999989	0.0591751935696676	0.0363165419813496	0.0502844799652772	0.0502844799652772	TRUE	0.418774382005728	No
gene:ENSGALG00000029175	gene:ENSGALG00000029175	protein_coding	650	648	901	694	881	953	928	1024	568	666	807	719	1059	940	951	992	837.71	690	986	1.428	0.514	3.942	8.09100329954415e-05	0.0153114146440573	0.0102832761479749	0.0257058124186689	0.0151254644588299	0.0151254644588299	TRUE	0.169830418298646	No
gene:ENSGALG00000052296	gene:ENSGALG00000052296	protein_coding	995	1039	992	997	1106	1446	1169	1742	870	1069	888	1032	1329	1426	1198	1688	1187.48	965	1410	1.463	0.549	3.921	8.80412458634273e-05	0.0162281740589562	0.0150558383000546	0.0244247606676445	0.0179463601857633	0.0179463601857633	TRUE	0.211932704690213	No
gene:ENSGALG00000008139	gene:ENSGALG00000008139	protein_coding	404	492	580	485	606	644	697	746	353	506	519	502	728	635	714	723	585.14	470	700	1.49	0.575	3.873	0.000107388897842875	0.0192932990770118	0.0156070385797235	0.0275831075797655	0.0194285279598622	0.0194285279598622	TRUE	0.33235011726171	No
gene:ENSGALG00000011389	gene:ENSGALG00000011389	protein_coding	1395	1324	1411	1431	1465	1702	1660	2075	1219	1362	1263	1482	1760	1679	1701	2010	1559.6	1332	1788	1.343	0.426	3.866	0.0001108429528737	0.0196649253767053	0.00658935971988788	0.0236926957052786	0.0110024583717654	0.0110024583717654	TRUE	0.0854229484709821	No
gene:ENSGALG00000015314	gene:ENSGALG00000015314	protein_coding	1231	1220	1463	1228	1480	1565	1505	2028	1076	1255	1310	1271	1778	1544	1543	1965	1467.67	1228	1708	1.391	0.476	3.848	0.000119227340764913	0.0206365078960539	0.00981663055040277	0.0238390214930106	0.0139875936191303	0.0139875936191303	TRUE	0.125294960944346	No
gene:ENSGALG00000015144	gene:ENSGALG00000015144	protein_coding	2189	2094	2368	2245	2406	2645	2583	3203	1913	2154	2120	2324	2891	2609	2648	3103	2470.26	2128	2813	1.322	0.403	3.829	0.00012854292477617	0.0217391530706349	0.00595592472108113	0.0228315027760357	0.0102209079134051	0.0102209079134051	TRUE	0.0590755745720754	No
gene:ENSGALG00000051280	gene:ENSGALG00000051280	protein_coding	2049	1189	2465	1535	2536	3233	3039	2216	1791	1223	2207	1589	3047	3189	3115	2147	2288.48	1702	2874	1.688	0.755	3.826	0.000130192912774182	0.0217391530706349	0.0428413507119212	0.0229486566131865	0.0369862403822591	0.0369862403822591	TRUE	0.479670070723614	No
gene:ENSGALG00000054032	gene:ENSGALG00000054032	protein_coding	88	63	66	77	106	134	121	99	77	65	59	80	127	132	124	96	95	70	120	1.708	0.773	3.818	0.000134278122709471	0.0221605743676224	0.00971252166109137	0.0597077485414685	0.028167381112546	0.028167381112546	TRUE	0.188269550015201	No
gene:ENSGALG00000008902	gene:ENSGALG00000008902	protein_coding	367	279	283	337	492	478	467	387	321	287	253	349	591	471	479	375	390.78	302	479	1.583	0.662	3.811	0.000138293090514045	0.0225608486628257	0.0241296809730207	0.0306797891235783	0.0263513678620301	0.0263513678620301	TRUE	0.197737818218931	No
gene:ENSGALG00000008475	gene:ENSGALG00000008475	protein_coding	193	206	204	115	268	283	249	278	169	212	183	119	322	279	255	269	226	171	281	1.648	0.721	3.783	0.000154774395016217	0.0244079220940574	0.0259216278658395	0.0374777692187727	0.0302192672120904	0.0302192672120904	TRUE	0.431291992797898	No
gene:ENSGALG00000036850	gene:ENSGALG00000036850	protein_coding	4850	3019	5473	3117	5947	6550	6261	5027	4239	3105	4900	3227	7146	6460	6417	4870	5045.66	3868	6223	1.609	0.686	3.78	0.000156764729502941	0.0244501297344531	0.036108672203598	0.0220786903467954	0.0314397050465151	0.0314397050465151	TRUE	0.393052922644034	No
gene:ENSGALG00000007750	gene:ENSGALG00000007750	protein_coding	3469	3434	3995	3308	3670	4222	4098	5157	3032	3532	3576	3425	4410	4164	4200	4996	3917.06	3391	4442	1.31	0.39	3.761	0.00016911619926797	0.0255347469809606	0.0060745928868317	0.0222867389065488	0.0100573051572368	0.0100573051572368	TRUE	0.0860209372044957	No
gene:ENSGALG00000008417	gene:ENSGALG00000008417	protein_coding	358	308	306	223	329	408	394	429	313	317	274	231	395	402	404	416	343.97	284	404	1.425	0.511	3.767	0.000165542665815871	0.0255347469809606	0.00622630950656471	0.0319487052091569	0.0146962113619334	0.0146962113619334	TRUE	0.172566620410293	No
gene:ENSGALG00000006355	gene:ENSGALG00000006355	protein_coding	1824	1535	1433	1561	1740	2063	1801	2298	1594	1579	1283	1616	2091	2035	1846	2226	1783.77	1518	2050	1.35	0.433	3.752	0.000175240586676582	0.0261809436494814	0.00758234370488179	0.0233991170762903	0.0122444196842673	0.0122444196842673	TRUE	0.131855142007014	No
gene:ENSGALG00000008837	gene:ENSGALG00000008837	protein_coding	4443	4163	3974	4121	4673	5330	4607	5492	3883	4282	3558	4267	5615	5257	4722	5321	4613.11	3998	5229	1.308	0.388	3.747	0.000178771619158345	0.0264302665699416	0.00599234793708642	0.0221463965401644	0.0100560168724633	0.0100560168724633	TRUE	0.0669032559209192	No
gene:ENSGALG00000007037	gene:ENSGALG00000007037	protein_coding	5482	5248	5331	4965	5634	6445	5980	6124	4791	5398	4772	5141	6770	6357	6129	5933	5661.47	5026	6297	1.253	0.325	3.735	0.000187711638662872	0.026957131037607	0.00317743241257147	0.022000148858892	0.00711766333540566	0.00711766333540566	TRUE	0.0310602771461724	No
gene:ENSGALG00000016795	gene:ENSGALG00000016795	protein_coding	1672	1548	1778	1606	1664	1854	1990	2130	1461	1592	1592	1663	2000	1829	2040	2064	1779.95	1577	1983	1.258	0.331	3.735	0.000187965871269055	0.026957131037607	0.00239763120541423	0.0234034968683231	0.00696463385793848	0.00696463385793848	TRUE	0.0334287044983799	No
gene:ENSGALG00000000949	gene:ENSGALG00000000949	protein_coding	402	300	315	260	380	447	362	531	351	309	282	269	457	441	371	514	374.27	303	446	1.471	0.557	3.699	0.000216624845012599	0.0295630425506137	0.0134840704125082	0.0310912944390679	0.0190576286203265	0.0190576286203265	TRUE	0.14822738902384	No
gene:ENSGALG00000029794	gene:ENSGALG00000029794	protein_coding	149	143	179	144	177	199	202	255	130	147	160	149	213	196	207	247	181.22	146	216	1.472	0.558	3.695	0.000219533533279087	0.0296746613126674	0.00409838735499412	0.0414617217483725	0.0162362695236583	0.0162362695236583	TRUE	0.107356712936864	No
gene:ENSGALG00000005505	gene:ENSGALG00000005505	protein_coding	1882	1833	1859	1602	2116	2180	1975	2382	1645	1885	1664	1659	2543	2150	2024	2308	1984.76	1713	2256	1.317	0.397	3.677	0.000235846558389796	0.0312838336750129	0.0064701720586892	0.0231922744280489	0.0106892951239086	0.0106892951239086	TRUE	0.0878138900975285	No
gene:ENSGALG00000009020	gene:ENSGALG00000009020	protein_coding	304	311	359	209	467	463	333	492	266	320	321	216	561	457	341	477	369.9	281	459	1.633	0.707	3.651	0.00026090257696305	0.0339723878425373	0.0343485141555587	0.0312062407504109	0.0332171288933383	0.0332171288933383	TRUE	0.23933934268857	No
gene:ENSGALG00000017462	gene:ENSGALG00000017462	protein_coding	1448	1920	1816	1972	2225	2372	2455	3164	1266	1975	1626	2042	2674	2339	2516	3065	2187.86	1727	2648	1.534	0.617	3.649	0.000263724221421254	0.0340276170421078	0.0276335927045551	0.0230218736307002	0.0270441663494487	0.0270441663494487	TRUE	0.392210845146498	No
gene:ENSGALG00000002958	gene:ENSGALG00000002958	protein_coding	347	246	317	277	314	424	359	376	303	253	284	287	377	418	368	364	331.83	282	382	1.355	0.438	3.642	0.000271015055983864	0.0342609465517615	0.00184786173143516	0.032336106694953	0.0108468129201168	0.0108468129201168	TRUE	0.0520394562772027	No
gene:ENSGALG00000004035	gene:ENSGALG00000004035	protein_coding	69	48	42	46	74	75	94	90	60	49	38	48	89	74	96	87	67.67	49	86	1.775	0.828	3.626	0.000288076518695173	0.0342609465517615	0.00731457023045715	0.0751981791949724	0.0342799365024835	0.0342799365024835	TRUE	0.227068631994459	No
gene:ENSGALG00000017249	gene:ENSGALG00000017249	protein_coding	9391	10250	10245	8460	10476	10952	12028	13628	8208	10543	9172	8760	12588	10802	12329	13204	10700.49	9171	12231	1.334	0.415	3.632	0.000280738906843346	0.0342609465517615	0.00925854429869405	0.0216970986342769	0.012475922909181	0.012475922909181	TRUE	0.123977355913987	No
gene:ENSGALG00000025915	gene:ENSGALG00000025915	protein_coding	336	344	434	464	577	528	533	1125	294	354	389	480	693	521	546	1090	545.86	379	712	1.881	0.911	3.633	0.000280474923477776	0.0342609465517615	0.0789563897384379	0.0280311933602819	0.0584589469704504	0.0584589469704504	TRUE	1.32782729401724	No
gene:ENSGALG00000028438	gene:ENSGALG00000028438	protein_coding	3929	2637	3372	2586	3766	4305	3283	5059	3434	2712	3019	2678	4525	4246	3365	4901	3610.05	2961	4259	1.439	0.525	3.601	0.000316969797950191	0.0368750191992382	0.0184267561349739	0.0223658400245909	0.0201074235926815	0.0201074235926815	TRUE	0.243586150185026	No
gene:ENSGALG00000033513	gene:ENSGALG00000033513	protein_coding	3135	2950	3007	2912	3063	3558	3279	3739	2740	3034	2692	3015	3681	3509	3361	3623	3206.83	2870	3544	1.235	0.304	3.595	0.000324355073865216	0.0374274110843009	0.00232478667627505	0.0224927378851391	0.00656064935608221	0.00656064935608221	TRUE	0.021272412598232	No
gene:ENSGALG00000005909	gene:ENSGALG00000005909	protein_coding	182	154	262	123	264	266	245	306	159	158	235	127	317	262	251	296	225.82	170	282	1.656	0.727	3.587	0.000334822883475969	0.0377154062315431	0.0333255556767767	0.0374905895727387	0.0348618649743858	0.0348618649743858	TRUE	0.715449281684598	No
gene:ENSGALG00000007357	gene:ENSGALG00000007357	protein_coding	897	970	754	901	1224	1383	947	1967	784	998	675	933	1471	1364	971	1906	1137.6	848	1428	1.685	0.753	3.589	0.000332248846073937	0.0377154062315431	0.0497615771955894	0.0245592678600724	0.0413908194833216	0.0413908194833216	TRUE	0.171696186580195	No
gene:ENSGALG00000012124	gene:ENSGALG00000012124	protein_coding	343	310	286	200	367	465	328	450	300	319	256	207	441	459	336	436	344.19	270	418	1.545	0.627	3.575	0.000349752467279485	0.0387815372507636	0.0237195641859222	0.0319417612471137	0.0265726594377791	0.0265726594377791	TRUE	0.274545931360831	No
gene:ENSGALG00000005037	gene:ENSGALG00000005037	protein_coding	68	79	84	91	115	100	155	149	59	81	75	94	138	99	159	144	106.27	77	135	1.745	0.804	3.567	0.000361658657828527	0.0397908630275991	0.0286507361812207	0.0556405543818932	0.0387139161095317	0.0387139161095317	TRUE	0.345680945877094	No
gene:ENSGALG00000055117	gene:ENSGALG00000055117	protein_coding	38	44	37	37	49	62	70	86	33	45	33	38	59	61	72	83	53.13	37	69	1.846	0.884	3.555	0.000378468700254418	0.0410046279596256	1e-08	0.0899368747416663	0.0390641607614129	0.0390641607614129	TRUE	0.185554460764173	No
gene:ENSGALG00000035492	gene:ENSGALG00000035492	protein_coding	1463	1403	1717	1528	1562	1786	1847	2175	1279	1443	1537	1582	1877	1761	1893	2107	1684.98	1460	1910	1.308	0.388	3.541	0.000398536888300404	0.0428517731488457	0.00626615852579874	0.0235188688311621	0.0109070567541975	0.0109070567541975	TRUE	0.0850938196764168	No
gene:ENSGALG00000048409	gene:ENSGALG00000048409	protein_coding	1071	1023	712	1000	1259	1527	1079	2031	936	1052	637	1035	1513	1506	1106	1968	1219.21	915	1523	1.665	0.735	3.517	0.000437028483596881	0.0456283710829327	0.0476163485740418	0.0243448923428737	0.0411373299899908	0.0411373299899908	TRUE	0.20106854269078	No
gene:ENSGALG00000005108	gene:ENSGALG00000005108	protein_coding	9366	7623	9287	7420	8196	9813	8792	9870	8186	7841	8314	7683	9849	9678	9012	9563	8765.59	8006	9526	1.19	0.251	3.488	0.000485820972628544	0.0499656309022966	0.00124289220759368	0.0217722568741371	0.00484406561454173	0.00484406561454173	TRUE	0.0161090963011325	No
gene:ENSGALG00000003183	gene:ENSGALG00000003183	protein_coding	5051	5243	4644	4194	5421	5649	6195	5977	4415	5393	4157	4342	6514	5571	6350	5791	5316.69	4577	6056	1.323	0.404	3.483	0.000496603631505903	0.0499879102266899	0.009817217896003	0.0220418811988804	0.0127515350110202	0.0127515350110202	TRUE	0.17536658650111	No
gene:ENSGALG00000014734	gene:ENSGALG00000014734	protein_coding	1129	1197	1306	1003	1248	1360	1459	1459	987	1231	1169	1039	1500	1341	1495	1414	1271.95	1106	1438	1.299	0.378	3.483	0.000496544407629932	0.0499879102266899	0.00554045338922717	0.0242209900419984	0.0105052161771397	0.0105052161771397	TRUE	0.0686344606102677	No
gene:ENSGALG00000043535	gene:ENSGALG00000043535	protein_coding	1215	1040	1073	1200	1205	1352	1415	1924	1062	1070	961	1242	1448	1333	1450	1864	1303.82	1084	1524	1.407	0.492	3.485	0.000491874339268083	0.0499879102266899	0.0164825845458734	0.0241509819629126	0.0183996161058981	0.0183996161058981	TRUE	0.273179548348291	No
gene:ENSGALG00000052512	gene:ENSGALG00000052512	protein_coding	620	374	587	419	244	308	260	236	542	385	526	434	293	304	266	229	372.25	472	273	0.578	-0.79	-4.852	1.22193498167449e-06	0.000403323795230373	0.018361472961222	0.0311439232227669	0.0225585046112383	0.0225585046112383	TRUE	0.178084757620833	No
gene:ENSGALG00000048430	gene:ENSGALG00000048430	protein_coding	1813	1587	1673	1547	1002	1310	1275	1253	1585	1632	1498	1602	1204	1292	1307	1214	1416.66	1579	1254	0.795	-0.332	-4.073	4.63274895989009e-05	0.00981075876992266	0.000830152607537889	0.0239284015282013	0.00565535782886115	0.00565535782886115	TRUE	0.0146137220711274	No
gene:ENSGALG00000005164	gene:ENSGALG00000005164	protein_coding	930	640	913	630	434	547	461	552	813	658	817	652	522	539	473	535	626.14	735	517	0.703	-0.509	-4.01	6.08287267043032e-05	0.0123334588302025	0.00852441100708252	0.0271753990141128	0.0138036791508004	0.0138036791508004	TRUE	0.0681880867445531	No
gene:ENSGALG00000000678	gene:ENSGALG00000000678	protein_coding	1741	1416	1617	1851	1019	1193	948	984	1522	1456	1448	1917	1224	1177	972	953	1333.54	1586	1082	0.682	-0.552	-3.857	0.000114768894120223	0.0201100606697324	0.0171235708711517	0.0240886967365822	0.0189042549921857	0.0189042549921857	TRUE	0.237647277868803	No
gene:ENSGALG00000008470	gene:ENSGALG00000008470	protein_coding	7476	5968	7685	5890	4436	5409	5084	5143	6534	6138	6880	6099	5330	5335	5211	4983	5813.75	6413	5215	0.813	-0.299	-3.79	0.000150580512270841	0.0240133619175286	0.00191740310040934	0.02198329235721	0.00578591060288664	0.00578591060288664	TRUE	0.0293847500522036	No
gene:ENSGALG00000036171	gene:ENSGALG00000036171	protein_coding	303	229	279	230	155	162	170	188	265	236	250	238	186	160	174	182	211.34	247	176	0.71	-0.495	-3.762	0.000168401602113817	0.0255347469809606	1e-08	0.0385961002718502	0.0117358207839601	0.0117358207839601	TRUE	0.0400485984709005	No
gene:ENSGALG00000007723	gene:ENSGALG00000007723	protein_coding	1284	1064	1213	1006	673	866	904	895	1122	1094	1086	1042	809	854	927	867	975.08	1086	864	0.796	-0.329	-3.733	0.000189046724629231	0.026957131037607	0.000669042743262199	0.0250930602052638	0.00643607785579525	0.00643607785579525	TRUE	0.0279743470370402	No
gene:ENSGALG00000008582	gene:ENSGALG00000008582	protein_coding	3085	2563	2645	2480	1651	2080	2018	1689	2696	2636	2368	2568	1984	2051	2068	1636	2251.05	2567	1935	0.754	-0.408	-3.731	0.000190396787464926	0.026957131037607	0.00641313935175815	0.0229751280941213	0.0110247893352255	0.0110247893352255	TRUE	0.13125416563028	No
gene:ENSGALG00000038102	gene:ENSGALG00000038102	protein_coding	6046	4865	5210	4699	3450	4248	3761	4102	5284	5004	4664	4865	4146	4190	3855	3974	4497.79	4954	4041	0.816	-0.294	-3.713	0.000204741465078928	0.0284891726849532	0.00181783984939751	0.0221666461830901	0.00579989101228868	0.00579989101228868	TRUE	0.0246176510255761	No
gene:ENSGALG00000006782	gene:ENSGALG00000006782	protein_coding	2018	1552	2148	1724	1103	1495	1351	1388	1764	1596	1923	1785	1325	1474	1385	1345	1574.69	1767	1382	0.782	-0.354	-3.706	0.000210941868392494	0.0290669702727637	0.00315861116790726	0.0236703145507698	0.00813116662822569	0.00813116662822569	TRUE	0.050897473466694	No
gene:ENSGALG00000007072	gene:ENSGALG00000007072	protein_coding	3704	3086	3799	3004	2131	2798	2535	2314	3237	3174	3401	3110	2561	2760	2598	2242	2885.42	3230	2540	0.786	-0.347	-3.652	0.000260496681971907	0.0339723878425373	0.00391634253473036	0.0226192903201774	0.00832786250752574	0.00832786250752574	TRUE	0.0762111480022027	No
gene:ENSGALG00000017163	gene:ENSGALG00000017163	protein_coding	6860	5036	5914	5308	3669	4661	4399	4196	5996	5180	5294	5496	4409	4597	4509	4065	4943.24	5492	4395	0.8	-0.321	-3.631	0.000282538887326517	0.0342609465517615	0.00328732062311974	0.0220936510578005	0.00732474697714527	0.00732474697714527	TRUE	0.0467581102471449	No
gene:ENSGALG00000033880	gene:ENSGALG00000033880	protein_coding	726	652	801	616	424	530	527	529	635	671	717	638	509	523	540	513	593.12	665	521	0.784	-0.351	-3.638	0.000274282818986051	0.0342609465517615	1e-08	0.0274993113249921	0.00724489197977623	0.00724489197977623	TRUE	0.0334105217604142	No
gene:ENSGALG00000012919	gene:ENSGALG00000012919	protein_coding	3655	2684	3562	2700	1994	2535	2116	2411	3195	2761	3189	2796	2396	2500	2169	2336	2667.58	2985	2350	0.787	-0.345	-3.523	0.000427392769168207	0.0452685490507788	0.00444482912957572	0.0227224041644848	0.00884183878912823	0.00884183878912823	TRUE	0.0327784968565144	No
gene:ENSGALG00000016911	gene:ENSGALG00000016911	protein_coding	3638	2965	3456	2677	2066	2461	2529	2453	3180	3050	3094	2772	2483	2427	2592	2377	2746.7	3024	2470	0.817	-0.292	-3.509	0.00044924926013986	0.0465415675121535	0.00191246708231167	0.0226830595447903	0.00629724679257013	0.00629724679257013	TRUE	0.0381252799455469	No

## Sheet: Table S2
Table S2: KEGG pathway identified for differentially expressed genes in EtROP2 transfected CLEC213 cells
	Term	Gene count
Signaling	MAPK signaling pathway	5
	GnRH signaling pathway	3
	Wnt signaling pathway	2
	Calcium signaling pathway	2
	Metabolic pathway	2
	Toll-like receptor signaling pathway	2
	FoxO signaling pathway	2
	Insulin signaling pathway	1
	Apelin signaling pathway	1
	NOD-like receptor signaling pathway	1
	Notch signaling pathway	1
	VEGF signaling pathway	1
	Adrenergic sygnaling in cardiomyocytes	1
	ErbB signaling pathway	1
	Adipocytokine signaling pathway	1
	C-type lectin receptor signaling pathway	1
	RIG-I-like receptor signaling pathway	1
	mTOR signaling pathway	1
Apoptosis	Necroptosis	2
	Apoptosis	2
	Celular senescence	1
	Autophagy	1
	Phagosome	1
	Mitophagy	1
Metabolism	Alpha-inolenic acid metabolism	1
	Ether lipid metabolism	1
	Glycerophospholipid metabolism	1
	Arachidoniq acid metabolism	1
	Linoleic acid metabolism	1
Others	Intestinal immune network for IgA production	1
	Salmonella infection	2
	Cytokine-cytokine receptor interaction	2
	Vascular smooth muscle contraction	2
	Tight junction	2
	Focal adhesion	1
	Valin, Leucin, Isoleucine degradation	1
	Protein processing in endoplasmic reticulum	1
	Phototransduction	1
	Cardiac muscle contraction	1
	Progesteron-mediated oocyte maturation	1

## Sheet: Table S3
Table S3: List of primers used for plasmids construction and used in real time qRT-PCR analysis
List of primers used for plasmids construction
Primer name		Primer sequence (5' - 3')		EtROP2 domain
Promoter-EtROP2	F	ggtacCCGGGCATGTCTGCGATTGTTC
	R	cggtagaACAGCGCGGCAAGTAGAA
EtROP2	F	gtatgcGGTCGGCTCTGCTTTTCG		Met1 - Glu671
	R	ggatccCTCGCTGCTTTCCACGGGAAAG
EtROP2-D513A-Dead	F	CATAAAGCCTGAAAACATGCTCATAGC		Met1 - Glu671
	R	GCCCAGTGACACATGCCTGCAGCATG
EtROP2-YFP-Flag	F	ggatccGTGAGCAAGGGCGAGGAGCTG		Met1 - Glu671
	R	GACTGTctcgagTTACTTGTCGTCATCGTCTTTGTAGTCCTTGTACAGCTC
EtROP2-C-dom-HA	F	ggatccATGAAGCGGAACGTGGATGCAAAG		Met261 - Glu671
	R	gcggccgcTTAAGCGTAATCTGGAACATCGTATGGGTACTCGCTGCTTTCCACGGG
Promoter-Actin	F	acgtcaGGTACCACGCGTGTAAGGCAGTGC
	R	gcctcaACCGGTGTCGACAATAACCTGCAGGGTC
List of primers used in real time qRT-PCR analysis
Accsession No.	Gene Symbol		Primer sequence (5'-3')
ETH_00027700	Etrop2	F	CTAAAGGAGCACGGGGTGTC
		R	ACGGGAAAGTGGGGGTACTT
ETH_00007745	ama 1	F	TGGGGAACGACAAAGAGGTG
		R	TCCGAATCCAGGGGCTGATA
ETH_00000080	Etrop 80	F	TACGGTGCTTGCCCTAACAG
		R	CTGTCCCTTGTGCTGGTCTT
ETH_00010755	sag 3	F	CCAGACAAAGGGCTCTCAACA
		R	CAATCTTCCGCCACACCTCT
ETH_00007320	gam 56	F	GACGGAGCCAACGAACTGAT
		R	ATGGGGGTGGTCTCTTCCTT
EF210326	Et18s (E. tenella)	F	CTATGGGTGGTGGTGCATGG
		R	CCGCAGAGTTACCGACCCTA
ETH_00009555	EtActin (E. tenella)	F	GAAGAGATGAAGAATGCTGAGG
		R	GATGGATACCCGATGCCTC
NM_005252.4	cFos (Homo sapiens)	F	CTGGCGTTGTGAAGACCAT
		R	TCCCTTCGGATTCTCCTTTT
NM_006732.3	FosB (Homo sapiens)	F	TGGCGGAGGTGAGAGATTTG
		R	GTCTTGGCTGGTCTGGAAGG
NM_138982.4	MAPK10 (Homo sapiens)	F	CAGATTCCCTCTTCCCAGCG
		R	GTAAGGCGTCGTCCACTGAT
NM_004417.3	DUSP1 (Homo sapiens)	F	TATCACGCTTCCCGCAAGG
		R	TCTGCCTTGTGGTTGTCCTC
NM_000194.3	HPRT (Homo sapiens)	F	TGACACTGGCAAAACAATGCA
		R	GGTCCTTTTCACCAGCAAGCT
NM_002046.7	GAPDH (Homo sapiens)	F	TCGACAGTCAGCCGCATCTTCTTT
		R	GCCCAATACGACCAAATCCGTTGA
	yfp	F	TGAACTTCAAGATCCGCCACA
		R	TTCTCGTTGGGGTCTTTGCT
